# Supplementary material for: Environmentally Safe Biosynthesis of Gold Nanoparticles Using Plant Water Extracts
Source: Nanomaterials (Basel). 2021 Aug 10;11(8):2033. doi: 10.3390/nano11082033 (PMC8400837; doi:10.3390/nano11082033)
Supplement: Supplementary file 1 [file nanomaterials-11-02033-s001.zip]

Archive with 1 entries (1 files):
- nanomaterials-1313929-supplementary.pdf
